# Supplementary material for: Assessment and molecular characterization of Bacillus cereus isolated from edible fungi in China
Source: BMC Microbiol. 2020 Oct 14;20:310. doi: 10.1186/s12866-020-01996-0 (PMC7557095; doi:10.1186/s12866-020-01996-0)
Supplement: Supplementary file 2 — Additional file 2: Table S2. The diameters of inhibition zones in antimicrobial susceptibility test. Among the zone diameter interpretive criteria for the antimicrobials used, the minimum value for the antimicrobial resistance interpretive criteria is 10 mm. When there is no bacteriostatic zone or the bacteriostatic zone diameter is less than 8 mm, the results are directly recorded as “R”. [file 12866_2020_1996_MOESM2_ESM.xlsx]

## Sheet: Additional file 2  Table S2
Additional file 2: Table S2. The diameter values of inhibition zones in antibiotic susceptibility tests.
Number	Isolates	The diameter values of inhibition zones (mm)
		Ampicillin	Penicillin	Amoxicillin-clavulanic acid	Cephalothin	Cefoxitin	Cefotetan	Imipenem	Gentamicin	Kanamycin	Erythromycin	Telithromycin	Teicoplanin	Ciprofloxacin	Chloramphenicol	Tetracycline	Trimethoprim-Sulfamethoxazole	Clindamycin	Rifampin	Quinupristin	Nitrofurantoin
1	21-1	R	R	R	R	14	15	34	18	18	24	24	14	22	19	16	R	17	13	14	15
2	21-2	R	R	R	R	R	R	21	17	19	20	22	R	22	24	17	R	13	R	14	15
3	21-3	R	R	R	R	R	R	23	17	24	22	28	R	25	26	18	18	15	R	16	16
4	48-1	R	R	R	12	17	17	33	19	20	21	24	14	25	20	20	R	16	13	17	17
5	48-2	R	R	R	R	R	18	29	17	15	20	22	12	23	21	18	R	15	18	14	15
6	49-1	R	R	R	R	16	17	33	20	20	27	26	16	26	25	R	17	16	13	16	15
7	49-2	R	R	R	R	15	15	30	18	20	24	26	16	25	25	19	R	16	16	17	17
8	50	R	R	R	R	R	R	27	20	20	23	24	16	22	24	22	R	16	R	17	16
9	69-2	R	R	R	R	R	15	20	20	23	24	24	16	25	23	21	19	17	19	16	17
10	70-1	R	R	R	R	19	19	30	19	20	20	21	16	25	18	20	R	16	R	17	15
11	71	R	R	R	R	R	R	20	20	18	25	26	17	25	22	18	20	17	12	17	17
12	97	R	R	R	R	16	21	33	18	17	24	27	16	28	23	23	18	17	R	18	18
13	99	R	R	R	15	21	20	35	20	23	22	26	17	21	23	24	23	17	13	18	17
14	100	R	R	R	15	15	18	32	18	23	23	26	17	27	25	R	23	17	15	17	19
15	119	R	R	16	17	22	14	35	19	21	15	22	17	21	22	22	24	17	13	17	16
16	120-1	R	R	R	R	R	17	30	19	20	21	24	17	22	20	23	18	17	14	17	16
17	121-2	R	R	R	R	R	R	18	18	18	20	22	R	15	17	17	R	15	R	16	15
18	146	R	R	R	R	R	13	26	20	19	30	24	16	24	25	22	R	19	14	16	17
19	147	R	R	R	R	R	R	20	20	25	26	25	16	22	16	20	R	19	R	17	16
20	169	R	R	R	R	R	R	19	20	17	20	25	16	20	20	18	R	15	R	16	15
21	171-1	R	R	R	R	R	R	28	20	19	25	26	16	24	22	17	17	16	15	16	16
22	171-2	R	R	R	10	R	R	26	20	20	25	26	12	27	22	20	23	15	14	17	17
23	219	10	R	14	19	21	17	34	20	19	14	20	17	20	21	18	15	16	12	16	14
24	220-1	R	R	R	R	R	R	26	21	21	25	27	16	26	21	18	20	15	12	18	17
25	221-1	R	R	14	11	R	13	25	18	19	25	25	16	27	24	20	20	17	16	18	18
26	221-2	R	R	R	R	R	R	23	20	22	26	27	17	24	22	20	21	18	15	16	18
27	248	R	R	R	R	R	R	19	20	17	26	27	16	26	22	19	19	16	15	17	18
28	249	11	R	18	21	23	19	36	21	20	17	22	17	21	23	20	18	18	14	18	15
29	270-3A	R	R	R	11	21	19	33	19	23	16	21	17	21	28	21	20	16	15	16	15
30	285-1B	R	R	R	R	11	17	36	22	27	26	28	17	26	25	11	24	18	12	18	18
31	Y318	R	R	R	R	11	R	34	21	21	15	20	16	25	20	15	21	13	13	16	16
32	333-3A	R	R	10	R	11	14	28	20	20	23	26	15	24	23	22	20	15	12	17	17
33	Y399	R	R	R	R	R	R	16	15	16	21	24	15	22	20	15	R	15	10	15	15
34	470-3A	R	R	R	R	R	R	19	19	16	23	26	16	23	17	17	14	15	13	13	16
35	Y498	R	R	R	11	14	20	33	19	18	22	26	16	24	23	23	14	16	12	17	17
36	533-3B	R	R	R	10	14	10	30	19	20	25	25	15	24	23	20	19	17	12	17	16
37	Y620	R	R	R	R	R	R	22	19	17	23	26	15	24	24	17	15	22	14	16	17
38	633-1C	R	R	12	R	15	20	34	19	22	25	26	14	24	26	24	22	15	18	18	16
39	634-1A	R	R	12	11	13	18	33	21	21	25	27	18	21	24	21	15	16	13	17	16
40	Y635	R	R	R	R	14	15	31	20	20	25	28	16	27	20	28	18	18	13	17	19
41	Y650	R	R	R	R	19	18	30	19	20	25	25	14	23	22	22	R	16	10	15	14
42	718	R	R	R	10	R	R	23	19	21	24	28	12	32	19	23	23	19	14	20	18
43	720-2	R	R	R	10	15	15	35	22	26	25	30	17	28	24	20	23	17	13	17	18
44	770-1	R	R	24	20	24	29	25	18	19	R	R	R	17	R	R	R	R	R	R	13
45	783	R	R	R	R	16	20	34	20	21	25	29	17	26	27	23	21	19	R	17	17
46	800	R	R	13	14	17	22	36	20	21	26	29	19	28	27	26	23	19	14	19	17
47	1121	R	R	13	R	R	20	30	20	22	28	29	14	31	27	24	25	20	19	20	21
48	1171	R	R	11	13	13	20	34	18	22	25	26	15	28	23	29	22	14	18	19	19
49	1200	R	R	R	R	R	R	22	20	20	26	28	13	28	20	13	23	18	11	17	18
50	1271-2	R	R	R	R	R	20	35	19	22	16	21	15	27	23	15	18	18	15	20	19
51	1284	17	18	26	29	22	22	38	19	19	15	21	14	28	22	24	20	18	15	18	16
52	1300-1	R	R	R	R	R	19	32	20	20	29	26	18	25	18	23	20	18	13	18	19
53	1300-3	R	R	R	15	17	20	34	18	18	24	25	15	25	25	20	R	17	14	17	18
54	1369	R	R	R	R	R	17	30	19	20	25	24	15	25	23	18	R	14	11	17	17
55	1371-2	R	R	R	R	R	R	15	18	21	22	24	14	25	16	20	R	16	R	15	17
56	1384	R	R	R	R	12	17	28	17	17	13	18	12	23	21	20	R	14	12	15	17
57	1385-3	R	R	R	R	15	17	30	18	17	20	22	16	21	15	20	R	15	12	16	15
58	1399-1	R	R	R	R	13	17	32	18	20	21	23	12	24	21	25	R	16	15	17	16
59	886	R	R	R	R	R	16	30	18	18	20	25	15	23	16	25	R	16	13	16	17
60	Y899	R	R	12	14	13	21	37	20	20	22	25	19	26	22	24	20	19	14	21	18
61	900	R	R	R	R	17	18	34	19	20	23	25	16	23	21	19	17	15	15	17	17
62	986	R	R	12	13	16	18	32	20	20	27	26	16	21	26	21	15	17	13	16	16
63	1020	R	R	R	R	R	R	17	17	21	20	24	15	23	17	18	R	16	R	17	17
64	1021	R	R	R	R	R	R	27	16	19	20	22	15	20	20	17	R	16	12	16	16
65	1036-2	R	R	12	14	15	18	31	18	20	23	24	16	24	25	19	R	17	15	19	18
66	1049	R	R	R	R	R	R	19	18	20	20	22	16	23	20	18	R	15	13	17	17
67	1448	R	R	R	R	R	17	28	18	22	15	20	12	23	22	16	19	16	13	18	18
68	1500-4C	R	R	R	11	R	17	29	20	18	26	27	13	27	19	11	18	20	14	19	18
69	1521-1B	R	R	11	13	13	17	32	22	18	30	20	19	27	20	19	17	24	14	18	19
70	1550-2C	R	R	R	R	18	16	38	22	20	27	26	16	28	24	18	17	20	15	18	23
71	1569-1B	R	R	R	12	12	19	30	20	19	26	27	18	24	20	21	18	20	20	18	17
72	Y1570	R	R	12	12	20	22	33	20	19	27	28	20	29	22	23	17	20	13	20	18
73	1571-1A	11	R	14	14	18	20	37	11	14	27	28	19	29	22	21	20	20	17	20	21
74	1597-2C	R	R	R	R	10	17	30	21	18	26	23	16	25	20	18	R	20	12	18	16
75	1598-3A	R	R	10	11	22	22	33	21	19	23	26	18	27	20	22	R	19	13	19	17
76	1619-2C	R	R	18	11	22	20	35	20	18	25	26	15	27	25	10	13	17	13	17	16
77	1619-3C	R	R	19	11	19	22	37	20	20	28	27	17	27	24	25	21	20	13	20	18
78	1620-3C-1	R	R	R	R	21	18	37	19	20	27	27	16	27	25	20	15	20	14	17	17
79	1621-1C-1	R	R	12	13	19	20	32	R	25	26	25	14	29	23	21	15	23	17	17	19
80	1621-1B	R	R	11	11	11	15	26	24	26	30	28	17	27	21	23	22	22	15	19	18
81	1647-2A	R	R	R	R	15	16	37	21	18	27	27	16	R	21	21	20	19	19	19	18
82	1649-1B	R	R	R	R	16	17	33	20	19	26	27	17	25	27	17	18	20	12	18	17
83	1650-3A	R	R	R	R	12	16	32	21	20	25	25	15	28	19	19	R	20	13	17	17
84	Y1670	R	R	11	10	13	18	36	22	20	28	25	18	24	27	20	17	23	13	16	15
85	1671-1B	R	R	R	R	R	16	20	21	19	28	28	17	27	18	14	21	22	12	20	18
86	1698-1C	R	R	R	R	11	16	20	18	24	24	25	16	25	17	20	18	17	10	19	20
87	1699-2C	R	R	10	R	11	15	34	20	20	26	28	16	25	19	16	R	18	14	18	15
88	1720-2B	R	R	14	15	21	19	33	19	18	14	20	17	21	20	18	20	19	12	18	14
89	1721-1A	R	R	14	11	13	17	17	20	19	25	25	15	25	18	16	R	17	11	18	17
90	1769-1C	R	R	R	R	R	15	35	20	22	24	25	15	22	18	16	18	18	15	15	15
91	1769-1B	R	R	R	R	15	16	36	19	19	22	25	12	22	20	17	17	21	R	17	15
92	1770-2B	R	R	R	R	15	15	29	18	19	23	25	17	23	25	16	14	14	R	16	15
93	1771-1C	R	R	13	17	21	18	31	20	17	13	15	17	19	18	17	15	18	R	16	14
94	1796-1B	13	R	16	20	24	19	37	21	20	16	20	16	21	21	20	18	20	12	17	15
95	Y1799	R	R	R	R	R	15	28	19	19	20	24	12	26	13	R	19	23	R	17	15
96	1820-2A	R	R	R	R	16	16	34	20	19	25	26	17	24	25	20	11	18	R	17	16
97	1820-3A	R	R	R	R	R	16	30	20	19	26	27	R	27	18	21	18	24	R	19	16
98	Y1821	R	R	11	11	14	20	38	20	21	26	25	R	26	24	28	21	25	16	19	18
99	1846-2C	R	R	R	R	19	18	36	20	19	28	28	17	26	25	20	17	20	15	19	18
100	1846-2A	11	R	17	19	21	20	36	20	19	15	20	18	20	21	21	19	19	R	18	14
101	1848-2A	R	R	R	R	12	17	25	17	17	22	24	15	22	25	19	16	16	R	17	16
102	1950-1	R	R	R	R	11	17	36	20	18	26	29	16	26	25	22	18	17	R	18	18
103	1971	R	R	R	R	R	10	34	19	22	25	21	16	25	23	25	23	21	R	17	17
104	1996-3	R	R	R	10	16	23	33	20	18	24	26	14	27	23	22	15	20	R	16	17
105	1998-1	R	R	R	R	R	17	20	21	21	26	27	15	26	21	20	16	24	R	19	17
106	1998-2	R	R	R	R	15	R	23	21	23	26	25	12	26	22	19	18	20	R	17	16
107	2000-2	R	R	R	14	17	22	24	18	17	25	22	15	25	25	23	18	19	R	17	16
108	2019-1	R	R	R	R	18	25	36	20	17	26	26	17	28	23	24	17	21	13	17	16
109	2020-1	R	R	R	12	17	21	33	20	17	22	24	14	28	22	21	7	18	11	15	15
110	2021-2	R	R	15	19	22	20	34	21	18	14	22	19	22	21	20	18	18	R	19	16
111	2035-2	R	R	R	11	R	15	30	20	23	27	26	12	25	20	18	17	17	13	18	18
112	2035-4	R	R	R	R	21	23	33	19	19	26	25	16	24	23	19	18	17	R	18	17
113	2036	R	R	18	15	20	17	31	20	19	15	21	17	22	20	R	19	19	13	17	15
114	2049-1	R	R	10	10	15	21	41	18	19	30	28	14	25	19	22	19	20	14	19	19
115	2049-2	R	R	R	R	19	24	36	19	19	27	24	19	26	22	24	18	20	12	19	17
116	2050-1	R	R	15	18	22	18	35	20	17	15	20	18	21	19	19	17	17	11	18	14
117	2069-2	R	R	13	17	20	18	35	17	17	15	20	17	20	20	19	17	18	11	18	15
118	2069-3	R	R	R	R	22	20	32	17	18	22	22	16	22	20	22	20	17	10	15	15
119	2069-4	R	R	R	R	R	28	33	18	19	22	24	16	21	26	21	20	17	14	16	15
120	2070	R	R	13	R	R	20	31	17	21	15	18	14	24	25	25	19	17	15	18	17
121	2071-2	R	R	12	R	R	20	32	20	25	17	21	16	24	27	25	22	19	14	15	19
122	2100-1	R	R	12	16	R	20	40	20	22	25	27	17	28	24	27	23	20	22	20	18
123	2100-2	R	R	15	R	R	20	36	15	17	24	22	14	23	23	23	11	16	12	17	17
124	2120-1	R	R	14	19	20	20	35	18	21	15	17	17	19	20	21	21	18	12	17	14
125	2121-1	R	R	15	16	20	17	34	18	19	14	16	15	19	20	18	19	18	12	16	14
126	2149	R	R	R	R	13	17	22	18	17	20	25	12	25	17	18	18	15	11	16	16
127	2150-1	R	R	R	R	15	19	40	16	21	14	20	12	23	22	27	19	17	11	17	17
128	2185	R	R	12	R	R	17	29	14	15	19	21	12	21	20	19	10	16	12	15	13
129	2219	R	R	R	R	R	18	33	20	23	27	25	15	26	20	19	20	18	13	17	17
130	2221	R	R	R	R	R	16	21	19	23	25	25	15	23	18	19	17	17	10	18	17
131	2246-1	R	R	11	15	14	12	36	18	18	19	20	14	22	20	23	16	18	19	17	18
132	2246-2	R	R	R	R	R	16	22	20	20	24	27	16	25	18	20	19	22	13	20	19
133	2271	R	R	R	R	R	20	31	19	18	23	20	13	23	21	20	18	17	10	15	14
134	2296	R	R	R	R	R	R	31	18	22	19	19	14	22	20	25	22	17	12	18	18
135	2297-1	R	R	13	R	R	19	25	18	27	26	26	12	28	20	23	20	21	15	19	19
136	2297-2	R	R	R	R	R	17	30	17	23	15	20	15	22	20	23	20	17	11	17	16
137	2299	R	R	16	19	21	19	32	18	21	18	20	16	21	20	21	24	18	16	18	17
138	2300	R	R	R	14	R	20	32	19	21	23	26	17	26	26	25	21	21	24	19	19
139	2321	R	R	R	R	R	17	30	19	22	25	25	16	23	26	23	16	20	16	17	18
140	2347-1	R	R	R	R	R	19	22	24	22	23	25	R	27	20	25	25	22	R	20	18
141	2347-2	R	R	12	R	R	16	30	19	24	24	23	16	26	27	27	25	23	24	20	18
142	2348	R	R	12	R	R	23	32	19	19	24	22	18	26	23	24	22	20	R	19	18
143	2350-1	R	R	R	R	R	17	30	19	20	22	24	15	23	19	19	R	16	15	17	17
144	2350-2	R	R	R	R	R	17	25	18	21	25	30	17	23	17	20	24	17	16	17	17
145	2371-1	R	R	R	R	R	18	23	18	19	22	25	16	25	20	20	22	20	15	18	17
146	2371-2	R	R	R	R	R	18	20	18	17	21	23	R	21	19	11	19	17	R	16	16
147	2396-1	R	R	R	R	R	17	30	17	19	22	23	14	23	23	20	20	15	15	17	17
148	2396-2	R	R	R	R	R	17	30	16	21	24	24	15	23	21	22	R	15	R	18	18
149	2399	R	R	R	R	R	21	30	18	18	21	23	16	23	21	22	16	18	R	18	17
150	2400	R	R	R	R	20	19	35	17	20	22	25	16	24	19	18	19	17	R	18	18
151	2421-1	R	R	R	R	R	16	22	18	22	24	22	14	23	19	17	R	16	R	16	16
152	2421-2	R	R	R	R	R	17	29	20	18	20	21	14	25	24	21	18	15	20	18	18
153	2446	R	R	13	R	R	18	30	19	21	25	26	17	27	24	25	23	22	R	20	18
154	2450	R	R	R	R	R	20	29	15	18	20	23	13	24	20	21	21	18	R	17	16
155	2471-2	R	20	R	R	20	19	29	14	17	20	21	16	24	20	22	20	17	R	17	15
156	2497	R	20	R	R	20	20	32	17	19	24	25	13	25	23	23	20	18	15	17	16
157	2499-1	R	R	R	R	R	16	30	18	22	23	24	15	23	20	19	R	18	16	17	18
158	2499-3	R	R	R	R	R	17	27	15	21	20	21	13	17	18	18	R	16	R	15	15
159	2499-4	R	15	R	R	15	17	31	20	18	23	23	16	25	17	19	21	19	R	16	16
160	2500	R	R	R	R	22	17	30	20	20	21	23	17	24	21	21	R	17	R	18	17
161	2520-1	R	R	R	R	R	R	30	18	22	17	21	16	25	21	25	27	17	R	17	18
162	2521	R	R	R	16	R	17	32	19	24	16	25	16	24	26	21	20	20	16	17	17
163	2548	R	R	R	R	R	18	25	20	21	15	22	14	27	20	21	R	17	12	18	17
164	2549-2	R	R	R	R	R	R	18	20	18	25	27	17	27	21	20	21	20	15	18	20
165	2549-3	R	R	13	15	23	18	36	20	21	24	18	19	27	21	22	17	17	14	18	25
166	2550	R	R	10	R	15	16	34	18	19	24	25	15	23	22	20	R	20	15	17	17
167	2571	R	R	R	R	R	16	32	19	18	24	25	15	22	21	18	R	18	12	17	16
168	2596	R	R	R	R	R	R	22	21	20	25	26	16	27	22	19	15	22	13	15	17
169	2597-1	R	R	R	19	18	R	28	20	22	24	27	15	25	26	20	21	20	15	17	17
170	2597-2	R	R	R	R	R	R	18	19	23	21	26	16	22	19	19	R	13	R	16	16
171	2599	R	R	14	17	14	23	44	25	21	25	30	18	35	25	31	24	19	19	21	20
172	2620	R	R	R	R	R	20	31	21	18	25	24	13	25	22	20	R	20	12	16	16
173	2647	R	R	R	R	R	14	29	22	25	24	25	13	25	24	19	20	23	12	17	17
174	2648	R	R	R	14	22	19	31	20	20	21	20	19	20	21	20	18	16	12	16	14
175	2649	R	R	R	R	15	15	30	18	19	21	21	13	18	25	16	R	16	10	16	15
176	2650-2	R	R	R	R	R	R	12	21	18	21	23	14	23	18	19	R	18	R	16	15
177	2671	R	R	14	16	18	18	38	20	18	16	23	19	23	20	R	R	18	15	15	18
178	2720	R	R	R	R	R	R	16	20	21	26	30	19	27	20	20	24	19	14	16	19
179	2721	R	R	R	R	R	12	37	22	21	30	28	14	28	23	10	20	27	17	17	18
180	2749	R	R	R	R	16	16	38	23	23	29	27	16	28	24	15	22	21	16	18	20
181	2769	R	R	13	R	R	R	22	21	20	24	27	17	31	19	13	23	21	13	18	18
182	2797-1	R	R	R	R	R	13	31	22	22	24	26	13	26	22	20	17	19	12	17	16
183	2797-2	R	R	R	R	R	R	19	19	20	16	19	16	23	19	16	18	15	11	16	16
184	2850-1C	13	R	15	15	17	20	38	23	21	25	27	18	28	28	25	22	20	19	18	16
185	2850-2B	12	R	16	18	17	23	38	24	20	26	26	19	30	32	28	25	21	16	18	17
186	2919-1A	R	R	R	R	14	18	37	23	22	27	27	17	28	28	20	18	22	15	17	17
187	2920-1C	R	R	R	18	20	17	34	16	20	28	26	16	21	25	18	21	17	17	18	17
188	2950-1A	R	R	12	14	12	14	32	18	23	17	23	17	23	22	22	28	18	17	18	20
189	2950-1C	R	R	17	R	15	17	34	19	22	27	25	16	25	21	16	18	17	13	17	17
190	2999	R	R	R	R	16	21	37	18	19	28	28	15	23	22	27	20	18	13	16	18
191	2969-1A	R	R	R	R	R	R	32	19	22	16	21	15	25	20	20	22	14	15	17	17
192	2999-1A	R	R	R	R	R	20	33	18	17	27	27	14	21	21	26	19	19	11	17	16
193	3000-1A	R	R	R	R	R	R	36	22	20	28	24	16	25	21	19	19	17	11	17	16
194	3049-1C	R	R	R	12	18	19	33	17	22	21	27	17	19	20	20	19	26	12	17	17
195	3049-2B	R	R	11	15	18	20	34	17	22	22	28	19	20	20	21	20	20	13	17	16
196	3049-3C	R	R	R	R	24	23	34	18	20	24	25	14	23	22	19	19	22	13	18	17
197	3071-1A	R	R	10	13	18	18	19	20	25	26	26	17	23	21	22	21	21	14	17	16
198	3071-2A	R	R	R	R	R	19	32	20	19	25	29	15	22	19	21	21	20	23	19	19
199	3098-2B	R	R	R	R	22	23	35	20	22	29	26	14	R	23	21	22	20	15	18	16
200	3099-1C	R	R	10	13	24	21	38	20	19	24	30	15	27	19	23	22	20	14	19	20
201	3099-2A	R	R	11	R	R	17	33	20	20	16	22	15	27	27	27	22	20	14	20	18
202	3099-2C	R	R	R	R	R	20	30	19	21	24	27	23	23	22	23	R	18	12	16	16
203	3197-1A	R	R	R	R	R	R	36	23	20	24	26	16	26	28	20	23	19	14	18	17
204	3198-1B	R	R	R	R	17	20	31	18	17	15	19	16	27	23	20	19	16	13	17	16
205	3198-1C	R	R	10	13	14	18	34	19	20	25	25	15	24	20	17	20	18	12	17	16
206	3199-1B	R	R	R	R	R	R	34	20	20	24	27	16	24	22	20	20	23	15	19	18
207	3221-1B	R	R	10	R	R	15	33	20	27	26	27	17	28	20	12	20	18	13	19	18
208	3246-1B	R	R	11	R	18	17	28	20	18	15	19	16	23	12	21	18	15	10	16	14
209	3270-1A	R	R	R	R	R	18	30	20	15	25	24	12	28	22	21	20	17	14	15	16
210	3321	R	R	12	13	21	18	25	19	18	23	20	11	23	20	18	R	14	10	14	12
211	3448	R	R	R	R	13	17	19	20	17	20	24	12	24	19	18	18	15	10	16	16
212	3450-1A	R	R	R	R	13	16	34	21	21	25	27	12	27	19	17	17	18	12	17	17
213	3450-2A	R	R	R	R	14	14	33	20	19	27	26	15	23	20	18	14	19	14	17	17
214	3450-3A	R	R	10	10	R	14	32	21	20	16	23	15	28	20	20	25	15	13	18	19
215	3550-3A	R	R	13	13	R	19	30	22	20	23	24	12	26	22	21	20	16	13	17	16
216	3570	R	R	R	R	24	17	30	21	25	24	24	15	27	20	20	15	19	16	17	15
217	3570-2C	R	R	R	12	19	14	32	20	24	27	28	16	30	27	21	24	17	13	19	19
218	3598	R	R	12	R	21	18	31	21	17	25	25	12	25	25	12	18	16	14	17	16
219	3599	R	R	R	11	10	16	25	22	18	22	28	12	30	23	R	19	17	11	19	18
220	3600-1A	R	R	R	R	R	19	29	23	20	24	27	18	30	22	22	16	18	21	19	18
221	3650	R	R	15	R	19	20	30	20	19	24	26	16	29	22	23	20	17	11	20	16
222	3699-2C	R	R	R	R	R	R	21	22	23	23	25	15	25	15	20	16	15	R	17	16
223	3700-1A	R	R	R	R	14	20	32	17	19	14	21	13	25	22	23	17	18	15	19	16
224	3720-1C	R	R	R	R	14	16	29	19	16	22	25	15	21	19	18	R	17	11	18	17
225	3770-1A	R	R	13	13	20	19	35	20	17	15	23	16	25	17	23	R	16	14	18	18
226	3796	R	R	12	R	23	21	32	18	19	22	25	13	26	23	20	R	16	15	18	17
227	3796-1B	R	R	12	R	19	15	29	18	19	22	24	12	27	19	19	R	15	11	19	17
228	3799	R	R	R	R	15	20	30	20	19	14	20	15	28	24	20	14	16	12	16	15
229	3847	R	R	R	R	R	12	30	23	25	26	28	13	28	27	20	22	17	12	20	17
230	3899	R	R	R	R	22	14	31	20	20	23	26	15	25	19	19	13	18	12	17	17
231	3899-2A	R	R	R	R	R	R	34	20	20	25	28	14	28	25	20	24	19	15	19	20
232	3899-2B	R	R	14	15	20	19	30	21	20	23	25	16	25	23	25	25	17	13	17	14
233	3900-1B	R	R	11	13	R	17	37	19	22	24	27	15	29	26	28	25	18	16	19	18
234	3947	R	R	12	15	R	20	35	12	20	21	25	14	30	23	26	22	17	18	20	18
235	3947-1A	R	R	13	R	R	12	33	21	22	18	21	15	28	23	30	25	18	12	17	18
236	3970-1A	R	R	15	15	R	20	19	18	19	20	25	24	28	29	23	18	17	13	19	20
237	3997-1A	R	R	13	15	18	18	32	17	20	25	23	15	25	23	23	20	17	15	17	14
238	3997-2A	R	R	16	15	R	20	35	22	20	22	25	17	32	29	24	14	17	13	17	16
239	4047-1A	R	R	R	R	22	18	28	20	18	20	26	15	25	22	21	18	16	14	16	14
240	4049-1B	R	R	R	13	15	19	24	21	20	15	20	14	27	22	20	R	15	13	17	17
241	4097-1B	R	R	R	R	R	R	30	18	20	21	25	15	27	21	22	19	17	10	16	16
242	4148-1A	R	R	R	R	R	14	30	19	17	21	23	15	25	20	19	R	16	13	16	15
243	4148-1B	R	R	R	R	R	R	25	17	16	24	23	15	25	19	17	19	17	10	16	17
244	4149-1A	R	R	R	R	R	15	24	20	18	22	25	12	25	19	19	20	18	10	16	15
245	4197-2A	R	R	13	13	R	16	30	19	17	18	19	12	24	22	22	R	15	12	16	15
246	4197-3A	R	R	11	14	R	15	31	18	18	19	22	15	24	20	24	R	16	12	19	17
247	4200-1A	12	10	12	15	14	17	32	18	21	22	23	16	21	20	20	17	17	12	16	15
Note: Among the zone diameter interpretive criteria for the antimicrobials used, the minimum value for the antimicrobial resistance interpretive criteria is 10 mm.When there is no bacteriostatic zone or the bacteriostatic zone diameter is less than 8 mm, the results are directly recorded as “R”.
